# Supplementary material for: Luteolin Attenuates Hypertension via Inhibiting NF-κB-Mediated Inflammation and PI3K/Akt Signaling Pathway in the Hypothalamic Paraventricular Nucleus
Source: Nutrients. 2023 Jan 18;15(3):502. doi: 10.3390/nu15030502 (PMC9921115; doi:10.3390/nu15030502)
Supplement: Supplementary file 1 [file nutrients-15-00502-s001.zip]

Archive with 1 entries (1 files):
- nutrients-2089284-supplementary.pdf
